# Supplementary material for: Prognostic Value of Molecular Aberrations in Low- or Intermediate-Risk Neuroblastomas: A Systematic Review
Source: Cancers (Basel). 2024 Dec 24;17(1):13. doi: 10.3390/cancers17010013 (PMC11718975; doi:10.3390/cancers17010013)
Supplement: Supplementary file 1 [file cancers-17-00013-s001.zip]

Archive with 1 entries (1 files):
- cancers-3320120-supplementary.pdf
